# Supplementary material for: Flexibility of Heterocercal Tails: What Can the Functional Morphology of Shark Tails Tell Us about Ichthyosaur Swimming?
Source: Integr Org Biol. 2019 Feb 19;1(1):obz002. doi: 10.1093/iob/obz002 (PMC7671117; doi:10.1093/iob/obz002)
Supplement: Supplementary Data [file obz002_supp.zip]

Archive with 2 entries (2 files):
- Supplemental Table 1.docx
- Supplemental Table 2.docx
